# Supplementary material for: The Formation of Endoderm-Derived Taste Sensory Organs Requires a Pax9-Dependent Expansion of Embryonic Taste Bud Progenitor Cells
Source: PLoS Genet. 2014 Oct 9;10(10):e1004709. doi: 10.1371/journal.pgen.1004709 (PMC4191947; doi:10.1371/journal.pgen.1004709)
Supplement: Table S1 — Measurements of CVP trenches in control and Pax1−/− embryos at E18.5. The lengths of epithelial trenches is significantly reduced in Pax1−/− embryos, whereas the width is not, the latter ruling out a general growth defect of the posterior tongue region of Pax1−/− embryos at this developmental stage. (XLSX) [file pgen.1004709.s009.xlsx]

## Sheet: Control vs Pax1 mutant
Measurements of CVP trenches in control and Pax1-/- embryos at E18.5
Specimen	Genotype	Trenches (length, in μm)	Dome (width, in μm)
1	Pax1+/+	115	145
	Pax1+/+	135
2	Pax1+/-	143	122
	Pax1+/-	141
3	Pax1+/+	135	114
	Pax1+/+	149
4	Pax1+/+	111	130
	Pax1+/+	117
		Mean 130.75	Mean 127.75
		StDev 14.4	StDev 13.23
5	Pax1-/-	113	166
	Pax1-/-	101
6	Pax1-/-	107	131
	Pax1-/-	115
7	Pax1-/-	123	101
	Pax1-/-	107
8	Pax1-/-	113	110
	Pax1-/-	111
		Mean 111.25	Mean 127
		StDev 6.54	StDev 28.88
t-Test	control vs mutant	p = 0.0036	p = 0.9638
